# Supplementary material for: Caffeine and Chlorogenic Acid Combination Attenuate Early-Stage Chemically Induced Colon Carcinogenesis in Mice: Involvement of oncomiR miR-21a-5p
Source: Int J Mol Sci. 2022 Jun 4;23(11):6292. doi: 10.3390/ijms23116292 (PMC9181067; doi:10.3390/ijms23116292)
Supplement: Supplementary file 1 [file ijms-23-06292-s001.zip]

Archive with 1 entries (1 files):
- ijms-1727504-supplementary.pdf
